# Supplementary material for: A knockout mutation associated with juvenile paroxysmal dyskinesia in Markiesje dogs indicates SOD1 pleiotropy
Source: Hum Genet. 2021 Mar 7;140(11):1547–52. doi: 10.1007/s00439-021-02271-6 (PMC8519843; doi:10.1007/s00439-021-02271-6)
Supplement: Supplementary file 3 — Supplementary file3 (XLSX 16 KB) [file 439_2021_2271_MOESM3_ESM.xlsx]

## Sheet: Supplementary Table S2
Supplementary Table S2. Chromosome 31 fragments included in the enrichment of Markiesje dog DNA for DNA sequence analysis.
chr31	25041093-25041767
chr31	25056114-25056418
chr31	25072098-25072493
chr31	25072495-25073226
chr31	25073231-25073425
chr31	25073448-25073492
chr31	25076678-25076709
chr31	25077940-25078014
chr31	25089725-25090720
chr31	25144046-25144807
chr31	25151567-25152199
chr31	25187661-25188071
chr31	25207322-25207951
chr31	25259370-25259619
chr31	25296884-25297381
chr31	25311146-25311652
chr31	25315623-25315783
chr31	25345975-25346157
chr31	25502454-25502696
chr31	25583023-25583172
chr31	25583329-25583403
chr31	25715012-25715078
chr31	25719111-25719283
chr31	25766334-25766453
chr31	25766459-25766686
chr31	25810799-25810990
chr31	25830479-25830742
chr31	25880031-25880492
chr31	26058784-26061412
chr31	26060943-26061412
chr31	26065087-26065259
chr31	26065999-26066086
chr31	26068665-26068767
chr31	26069305-26069363
chr31	26074045-26074153
chr31	26079667-26079785
chr31	26079892-26080071
chr31	26084104-26084212
chr31	26089110-26089235
chr31	26089530-26089598
chr31	26090511-26090690
chr31	26100864-26100967
chr31	26117183-26117407
chr31	26121356-26121442
chr31	26125841-26125922
chr31	26133277-26133381
chr31	26139803-26139973
chr31	26142733-26142807
chr31	26145216-26145362
chr31	26150579-26150764
chr31	26152611-26152835
chr31	26169219-26169391
chr31	26169219-26169400
chr31	26174725-26175172
chr31	26174734-26175172
chr31	26191437-26192410
chr31	26191437-26192399
chr31	26202574-26202756
chr31	26259877-26259995
chr31	26515431-26515535
chr31	26539773-26539826
chr31	26540297-26540390
chr31	26542024-26542102
chr31	26542924-26543041
chr31	26544099-26544206
chr31	26545637-26548093
chr31	26561777-26561968
chr31	26562121-26562207
chr31	26562290-26562455
chr31	26564205-26564362
chr31	26565747-26565903
chr31	26567043-26567156
chr31	26567586-26567686
chr31	26568813-26569003
chr31	26569663-26569748
chr31	26570266-26570430
chr31	26572002-26572110
chr31	26572701-26572873
chr31	26577426-26577602
chr31	26578416-26578555
chr31	26578871-26579006
chr31	26580144-26580305
chr31	26581966-26582010
chr31	26582892-26582975
chr31	26583133-26583169
