# Supplementary material for: A knockout mutation associated with juvenile paroxysmal dyskinesia in Markiesje dogs indicates SOD1 pleiotropy
Source: Hum Genet. 2021 Mar 7;140(11):1547–52. doi: 10.1007/s00439-021-02271-6 (PMC8519843; doi:10.1007/s00439-021-02271-6)
Supplement: Supplementary file 5 — Supplementary file5 (XLSX 22 KB) [file 439_2021_2271_MOESM5_ESM.xlsx]

## Sheet: Sheet2
Supplementary Table S3. Excerpt of the SIFT analysis of the variants detected in 3 Markiesje dogs with paroxysmal dyskinesia and 2 controls.a
#CHROM	POS	REF	ALT	QUAL	Annotation and estimated impact of the alternative variant	genotype and allele numbers*
31	25041567	A	G	53403.5	ANN=G|synonymous_variant|LOW|CLDN17|ENSCAFG00000008803|transcript|ENSCAFT00000013981|protein_coding|1/1|c.201T>C|p.Tyr67Tyr|201/675|201/675|67/224||	Cases=3,0,6	Controls=2,0,4
31	25056186	A	G	53427.1	ANN=G|non_coding_exon_variant|MODIFIER|7SK|ENSCAFG00000027302|transcript|ENSCAFT00000041585|misc_RNA|1/1|n.73A>G||||||	Cases=3,0,6	Controls=1,1,3
31	25072772	G	A	14060.6	ANN=A|missense_variant|MODERATE|ENSCAFG00000008814|ENSCAFG00000008814|transcript|ENSCAFT00000014012|protein_coding|3/4|c.695C>T|p.Pro232Leu|695/1368|695/1368|232/455||,A|downstream_gene_variant|MODIFIER|CLDN8|ENSCAFG00000008822|transcript|ENSCAFT00000014017|protein_coding||c.*1103C>T|||||3906|	Cases=0,0,0	Controls=0,2,2
31	25072941	T	C	15773.6	ANN=C|missense_variant|MODERATE|ENSCAFG00000008814|ENSCAFG00000008814|transcript|ENSCAFT00000014012|protein_coding|3/4|c.526A>G|p.Ser176Gly|526/1368|526/1368|176/455||,C|downstream_gene_variant|MODIFIER|CLDN8|ENSCAFG00000008822|transcript|ENSCAFT00000014017|protein_coding||c.*1103A>G|||||3737|	Cases=0,0,0	Controls=0,2,2
31	25073248	G	A	5644.16	ANN=A|synonymous_variant|LOW|ENSCAFG00000008814|ENSCAFG00000008814|transcript|ENSCAFT00000014012|protein_coding|2/4|c.223C>T|p.Leu75Leu|223/1368|223/1368|75/455||,A|downstream_gene_variant|MODIFIER|CLDN8|ENSCAFG00000008822|transcript|ENSCAFT00000014017|protein_coding||c.*1103C>T|||||3430|	Cases=0,0,0	Controls=0,3,3
31	25077998	T	C	5453.17	ANN=C|synonymous_variant|LOW|CLDN8|ENSCAFG00000008822|transcript|ENSCAFT00000014017|protein_coding|2/3|c.681A>G|p.Arg227Arg|1013/1103|681/771|227/256||,C|upstream_gene_variant|MODIFIER|ENSCAFG00000008814|ENSCAFG00000008814|transcript|ENSCAFT00000014012|protein_coding||c.-1A>G|||||4506|	Cases=0,0,0	Controls=0,3,3
31	25090065	A	G	8404.98	ANN=G|synonymous_variant|LOW|CLDN8|ENSCAFG00000008822|transcript|ENSCAFT00000014017|protein_coding|1/3|c.324T>C|p.Thr108Thr|656/1103|324/771|108/256||	Cases=0,0,0	Controls=0,1,1
31	25090343	A	C	23407.5	ANN=C|missense_variant|MODERATE|CLDN8|ENSCAFG00000008822|transcript|ENSCAFT00000014017|protein_coding|1/3|c.46T>G|p.Phe16Val|378/1103|46/771|16/256||	Cases=3,0,6	Controls=2,0,4
31	25090575	GCCC	G,GC,GCC	25221.7	ANN=G|5_prime_UTR_variant|MODIFIER|CLDN8|ENSCAFG00000008822|transcript|ENSCAFT00000014017|protein_coding|1/3|c.-190_-188delGGG|||||188|,GC|5_prime_UTR_variant|MODIFIER|CLDN8|ENSCAFG00000008822|transcript|ENSCAFT00000014017|protein_coding|1/3|c.-190_-189delGG|||||189|,GCC|5_prime_UTR_variant|MODIFIER|CLDN8|ENSCAFG00000008822|transcript|ENSCAFT00000014017|protein_coding|1/3|c.-190delG|||||190|	Cases=0,1,1	Controls=0,2,3
31	25144129	A	T	1448.6	ANN=T|missense_variant|MODERATE|KRTAP24-1|ENSCAFG00000008825|transcript|ENSCAFT00000014019|protein_coding|1/1|c.679T>A|p.Phe227Ile|679/762|679/762|227/253||	Cases=0,0,0	Controls=0,1,1
31	25144373	A	G	50139.5	ANN=G|synonymous_variant|LOW|KRTAP24-1|ENSCAFG00000008825|transcript|ENSCAFT00000014019|protein_coding|1/1|c.435T>C|p.Ser145Ser|435/762|435/762|145/253||	Cases=3,0,6	Controls=2,0,4
31	25151841	T	C	38087.3	ANN=C|missense_variant|MODERATE|KRTAP25-1|ENSCAFG00000031228|transcript|ENSCAFT00000047484|protein_coding|1/1|c.359A>G|p.His120Arg|359/633|359/633|120/210||	Cases=0,0,0	Controls=1,0,2
31	25152003	G	A	19133.4	ANN=A|missense_variant|MODERATE|KRTAP25-1|ENSCAFG00000031228|transcript|ENSCAFT00000047484|protein_coding|1/1|c.197C>T|p.Ser66Phe|197/633|197/633|66/210||	Cases=0,0,0	Controls=0,1,1
31	25187762	T	C	1188.71	ANN=C|missense_variant|MODERATE|KRTAP26-1|ENSCAFG00000008826|transcript|ENSCAFT00000014020|protein_coding|1/1|c.310A>G|p.Ile104Val|310/411|310/411|104/136||WARNING_TRANSCRIPT_NO_STOP_CODON	Cases=0,0,0	Controls=0,1,1
31	25187770	G	A	1299.65	ANN=A|missense_variant|MODERATE|KRTAP26-1|ENSCAFG00000008826|transcript|ENSCAFT00000014020|protein_coding|1/1|c.302C>T|p.Ala101Val|302/411|302/411|101/136||WARNING_TRANSCRIPT_NO_STOP_CODON	Cases=0,0,0	Controls=0,1,1
31	25187874	G	A	1682.6	ANN=A|synonymous_variant|LOW|KRTAP26-1|ENSCAFG00000008826|transcript|ENSCAFT00000014020|protein_coding|1/1|c.198C>T|p.Cys66Cys|198/411|198/411|66/136||WARNING_TRANSCRIPT_NO_STOP_CODON	Cases=0,0,0	Controls=0,1,1
31	25187993	T	C	1161.65	ANN=C|missense_variant|MODERATE|KRTAP26-1|ENSCAFG00000008826|transcript|ENSCAFT00000014020|protein_coding|1/1|c.79A>G|p.Met27Val|79/411|79/411|27/136||WARNING_TRANSCRIPT_NO_STOP_CODON	Cases=0,0,0	Controls=0,1,1
31	25259432	T	C	53652.5	ANN=C|synonymous_variant|LOW|KRTAP15-1|ENSCAFG00000008831|transcript|ENSCAFT00000014030|protein_coding|1/2|c.63T>C|p.Tyr21Tyr|63/411|63/411|21/136||WARNING_TRANSCRIPT_NO_STOP_CODON	Cases=3,0,6	Controls=1,1,3
31	25259537	T	C	58229.3	ANN=C|synonymous_variant|LOW|KRTAP15-1|ENSCAFG00000008831|transcript|ENSCAFT00000014030|protein_coding|1/2|c.168T>C|p.Cys56Cys|168/411|168/411|56/136||WARNING_TRANSCRIPT_NO_STOP_CODON	Cases=3,0,6	Controls=1,1,3
31	25297008	C	T	57404.6	ANN=T|missense_variant|MODERATE|ENSCAFG00000008829|ENSCAFG00000008829|transcript|ENSCAFT00000014026|protein_coding|1/1|c.374G>A|p.Cys125Tyr|374/498|374/498|125/165||,T|intron_variant|MODIFIER|KRTAP15-1|ENSCAFG00000008831|transcript|ENSCAFT00000014030|protein_coding|1/1|c.251-18615C>T||||||WARNING_TRANSCRIPT_NO_STOP_CODON	Cases=3,0,6	Controls=2,0,4
31	25297205	G	C	71882.1	ANN=C|synonymous_variant|LOW|ENSCAFG00000008829|ENSCAFG00000008829|transcript|ENSCAFT00000014026|protein_coding|1/1|c.177C>G|p.Thr59Thr|177/498|177/498|59/165||,C|intron_variant|MODIFIER|KRTAP15-1|ENSCAFG00000008831|transcript|ENSCAFT00000014030|protein_coding|1/1|c.251-18418G>C||||||WARNING_TRANSCRIPT_NO_STOP_CODON	Cases=3,0,6	Controls=2,0,4
31	25297235	G	T	70586.4	ANN=T|synonymous_variant|LOW|ENSCAFG00000008829|ENSCAFG00000008829|transcript|ENSCAFT00000014026|protein_coding|1/1|c.147C>A|p.Gly49Gly|147/498|147/498|49/165||,T|intron_variant|MODIFIER|KRTAP15-1|ENSCAFG00000008831|transcript|ENSCAFT00000014030|protein_coding|1/1|c.251-18388G>T||||||WARNING_TRANSCRIPT_NO_STOP_CODON	Cases=3,0,6	Controls=2,0,4
31	25297313	A	G	65929.4	ANN=G|synonymous_variant|LOW|ENSCAFG00000008829|ENSCAFG00000008829|transcript|ENSCAFT00000014026|protein_coding|1/1|c.69T>C|p.Ser23Ser|69/498|69/498|23/165||,G|intron_variant|MODIFIER|KRTAP15-1|ENSCAFG00000008831|transcript|ENSCAFT00000014030|protein_coding|1/1|c.251-18310A>G||||||WARNING_TRANSCRIPT_NO_STOP_CODON	Cases=3,0,6	Controls=2,0,4
31	25297358	G	T	57118.1	ANN=T|synonymous_variant|LOW|ENSCAFG00000008829|ENSCAFG00000008829|transcript|ENSCAFT00000014026|protein_coding|1/1|c.24C>A|p.Gly8Gly|24/498|24/498|8/165||,T|intron_variant|MODIFIER|KRTAP15-1|ENSCAFG00000008831|transcript|ENSCAFT00000014030|protein_coding|1/1|c.251-18265G>T||||||WARNING_TRANSCRIPT_NO_STOP_CODON	Cases=3,0,6	Controls=2,0,4
31	25311404	C	T	34474.2	ANN=T|synonymous_variant|LOW|ENSCAFG00000008836|ENSCAFG00000008836|transcript|ENSCAFT00000014034|protein_coding|1/1|c.249G>A|p.Ser83Ser|249/507|249/507|83/168||,T|intron_variant|MODIFIER|KRTAP15-1|ENSCAFG00000008831|transcript|ENSCAFT00000014030|protein_coding|1/1|c.251-4219C>T||||||WARNING_TRANSCRIPT_NO_STOP_CODON	Cases=0,0,0	Controls=0,2,2
31	25346031	C	T	45709.2	ANN=T|missense_variant|MODERATE|ENSCAFG00000031305|ENSCAFG00000031305|transcript|ENSCAFT00000047593|protein_coding|1/1|c.127G>A|p.Gly43Arg|127/183|127/183|43/60||WARNING_TRANSCRIPT_NO_STOP_CODON	Cases=0,0,0	Controls=1,1,3
31	25346032	A	G	45699.2	ANN=G|synonymous_variant|LOW|ENSCAFG00000031305|ENSCAFG00000031305|transcript|ENSCAFT00000047593|protein_coding|1/1|c.126T>C|p.Tyr42Tyr|126/183|126/183|42/60||WARNING_TRANSCRIPT_NO_STOP_CODON	Cases=0,0,0	Controls=1,1,3
31	25346081	T	C	43179.3	ANN=C|missense_variant|MODERATE|ENSCAFG00000031305|ENSCAFG00000031305|transcript|ENSCAFT00000047593|protein_coding|1/1|c.77A>G|p.Asp26Gly|77/183|77/183|26/60||WARNING_TRANSCRIPT_NO_STOP_CODON	Cases=0,0,0	Controls=1,1,3
31	25583035	G	A	33105.5	ANN=A|missense_variant|MODERATE|ENSCAFG00000030223|ENSCAFG00000030223|transcript|ENSCAFT00000049131|protein_coding|1/2|c.13G>A|p.Gly5Ser|13/225|13/225|5/74||WARNING_TRANSCRIPT_NO_STOP_CODON	Cases=3,0,6	Controls=0,1,1
31	25583087	G	A	68248.4	ANN=A|missense_variant|MODERATE|ENSCAFG00000030223|ENSCAFG00000030223|transcript|ENSCAFT00000049131|protein_coding|1/2|c.65G>A|p.Cys22Tyr|65/225|65/225|22/74||WARNING_TRANSCRIPT_NO_STOP_CODON	Cases=3,0,6	Controls=2,0,4
31	25583155	C	T	68609.6	ANN=T|missense_variant|MODERATE|ENSCAFG00000030223|ENSCAFG00000030223|transcript|ENSCAFT00000049131|protein_coding|1/2|c.133C>T|p.His45Tyr|133/225|133/225|45/74||WARNING_TRANSCRIPT_NO_STOP_CODON	Cases=3,0,6	Controls=2,0,4
31	25766490	G	A	6199.13	ANN=A|non_coding_exon_variant|MODIFIER|ENSCAFG00000008842|ENSCAFG00000008842|transcript|ENSCAFT00000014039|pseudogene|1/2|n.197C>T||||||	Cases=3,0,6	Controls=0,1,1
31	26061006	G	A	829.28	ANN=A|synonymous_variant|LOW|TIAM1|ENSCAFG00000008853|transcript|ENSCAFT00000014061|protein_coding|27/27|c.4713C>T|p.Asp1571Asp|5026/7248|4713/4776|1571/1591||,A|synonymous_variant|LOW|TIAM1|ENSCAFG00000008853|transcript|ENSCAFT00000014058|protein_coding|23/23|c.4533C>T|p.Asp1511Asp|4533/4596|4533/4596|1511/1531||	Cases=0,0,0	Controls=0,1,1
31	26192276	C	T	3667.15	ANN=T|missense_variant|MODERATE|TIAM1|ENSCAFG00000008853|transcript|ENSCAFT00000014061|protein_coding|3/27|c.124G>A|p.Ala42Thr|437/7248|124/4776|42/1591||,T|missense_variant|MODERATE|TIAM1|ENSCAFG00000008853|transcript|ENSCAFT00000014058|protein_coding|1/23|c.124G>A|p.Ala42Thr|124/4596|124/4596|42/1531||	Cases=0,0,0	Controls=0,1,1
31	26539786	CTA	C	22414	ANN=C|frameshift_variant|HIGH|SOD1|ENSCAFG00000008859|transcript|ENSCAFT00000014065|protein_coding|1/5|c.18_19delAT|p.Ile6fs|18/453|18/453|6/150||WARNING_TRANSCRIPT_NO_START_CODON&INFO_REALIGN_3_PRIME	Cases=0,0,0	Controls=1,0,2
31	26542972	C	T	26964.7	ANN=T|synonymous_variant|LOW|SOD1|ENSCAFG00000008859|transcript|ENSCAFT00000014065|protein_coding|4/5|c.276C>T|p.Ala92Ala|276/453|276/453|92/150||WARNING_TRANSCRIPT_NO_START_CODON,T|downstream_gene_variant|MODIFIER|SCAF4|ENSCAFG00000008863|transcript|ENSCAFT00000014079|protein_coding||c.*3412G>A|||||2665|	Cases=0,0,0	Controls=1,0,2
31	26545637	G	A	18320	ANN=A|splice_region_variant|LOW|SCAF4|ENSCAFG00000008863|transcript|ENSCAFT00000014079|protein_coding|20/20|c.*1525C>T||||||,A|3_prime_UTR_variant|MODIFIER|SCAF4|ENSCAFG00000008863|transcript|ENSCAFT00000014079|protein_coding|20/20|c.*1525C>T|||||1525|,A|downstream_gene_variant|MODIFIER|SOD1|ENSCAFG00000008859|transcript|ENSCAFT00000014065|protein_coding||c.*453G>A|||||1431|WARNING_TRANSCRIPT_NO_…	Cases=0,0,0	Controls=1,0,2
31	26545964	TA	T,TAAAAAAAAAA,TAAAAAAAAAAA	11929.4	ANN=T|3_prime_UTR_variant|MODIFIER|SCAF4|ENSCAFG00000008863|transcript|ENSCAFT00000014079|protein_coding|20/20|c.*1197delT|||||1197|,TAAAAAAAAAA|3_prime_UTR_variant|MODIFIER|SCAF4|ENSCAFG00000008863|transcript|ENSCAFT00000014079|protein_coding|20/20|c.*1188_*1196dupTTTTTTTTT|||||1196|,TAAAAAAAAAAA|3_prime_UTR_variant|MODIFIER|SCAF4|ENSCAFG00000008863|transcript|ENSCAFT00000014079|protein_coding|2…	Cases=0,2,2	Controls=0,2,3
31	26546240	GGT	G	37102	ANN=G|3_prime_UTR_variant|MODIFIER|SCAF4|ENSCAFG00000008863|transcript|ENSCAFT00000014079|protein_coding|20/20|c.*920_*921delAC|||||920|,G|downstream_gene_variant|MODIFIER|SOD1|ENSCAFG00000008859|transcript|ENSCAFT00000014065|protein_coding||c.*453_*453delGT|||||2035|WARNING_TRANSCRIPT_NO_START_CODON	Cases=0,0,0	Controls=1,0,2
31	26546415	TA	T	32233	ANN=T|3_prime_UTR_variant|MODIFIER|SCAF4|ENSCAFG00000008863|transcript|ENSCAFT00000014079|protein_coding|20/20|c.*746delT|||||746|,T|downstream_gene_variant|MODIFIER|SOD1|ENSCAFG00000008859|transcript|ENSCAFT00000014065|protein_coding||c.*453delA|||||2210|WARNING_TRANSCRIPT_NO_START_CODON	Cases=0,0,0	Controls=1,0,2
31	26546445	A	G	39136	ANN=G|3_prime_UTR_variant|MODIFIER|SCAF4|ENSCAFG00000008863|transcript|ENSCAFT00000014079|protein_coding|20/20|c.*717T>C|||||717|,G|downstream_gene_variant|MODIFIER|SOD1|ENSCAFG00000008859|transcript|ENSCAFT00000014065|protein_coding||c.*453A>G|||||2239|WARNING_TRANSCRIPT_NO_START_CODON	Cases=0,0,0	Controls=1,0,2
31	26547724	T	G	537.83	ANN=G|missense_variant|MODERATE|SCAF4|ENSCAFG00000008863|transcript|ENSCAFT00000014079|protein_coding|20/20|c.2819A>C|p.Gln940Pro|2850/4937|2819/3381|940/1126||,G|downstream_gene_variant|MODIFIER|SOD1|ENSCAFG00000008859|transcript|ENSCAFT00000014065|protein_coding||c.*453T>G|||||3518|WARNING_TRANSCRIPT_NO_START_CODON	Cases=0,0,0	Controls=0,1,1
31	26572805	A	G	10709.4	ANN=G|synonymous_variant|LOW|SCAF4|ENSCAFG00000008863|transcript|ENSCAFT00000014079|protein_coding|8/20|c.819A>G|p.Ala273Ala|850/4937|819/3381|273/1126||	Cases=3,0,6	Controls=2,0,4
a legend
REF = reference allele
ALT = alternvative allele
QUAL = quality score
* number of dogs homozygous for the alternative allele, heterozygotes, and total number of alternative alleles, respectively
